# Supplementary material for: Advancing the Taxonomy of the Diatom Pseudo-nitzschia Through an Integrative Study Conducted in the Central and Southeastern Adriatic Sea
Source: Plants (Basel). 2025 Jan 16;14(2):245. doi: 10.3390/plants14020245 (PMC11768262; doi:10.3390/plants14020245)
Supplement: Supplementary file 1 [file plants-14-00245-s001.zip]

Archive with 1 entries (1 files):
- plants-3409649-supplementary.pdf
